# Supplementary material for: The Effect of a Pex3 Mutation on Hearing and Lipid Content of the Inner Ear
Source: Cells. 2022 Oct 13;11(20):3206. doi: 10.3390/cells11203206 (PMC9600510; doi:10.3390/cells11203206)
Supplement: Supplementary file 1 [file cells-11-03206-s001.zip]

Archive with 1 entries (1 files):
- cells-1898839-supplementary.xlsx
