# Supplementary material for: The Effect of a Pex3 Mutation on Hearing and Lipid Content of the Inner Ear
Source: Cells. 2022 Oct 13;11(20):3206. doi: 10.3390/cells11203206 (PMC9600510; doi:10.3390/cells11203206)
Supplement: Supplementary file 1 [file cells-11-03206-s001.zip › cells-1898839-supplementary.xlsx]

## Sheet: Data
	PEX68.5b WT M	PEX68.5g WT M	PEX69.3d WT F	PEX70.1e WT F	PEX68.5e MUT M	PEX68.5i MUT M	PEX69.3e MUT F	PEX70.1d MUT F
PA 32:0	0.181658	0.206158	0.170021	0.0916145	0.0843113	0.191996	0.142112	0.156477
PA 32:1	0	0	0	0	0.0254897	0	0	0
PA 34:0	0	0	0	0	0.0348925	0	0	0
PA 34:1	2.07668	2.26001	1.85975	1.15261	0.561972	1.21625	0.915203	1.19156
PA 34:2	0.189387	0.240067	0.224423	0.116381	0.105655	0.214558	0.197713	0.135197
PA 36:1	1.73473	1.44612	1.04818	0.938522	0.398962	0.77382	0.626044	1.42179
PA 36:2	1.01757	0.940231	0.735437	0.540684	0.283306	0.540162	0.434453	0.767422
PA 36:3	0.139326	0.142152	0.121887	0	0.0587188	0.123196	0.08911	0.0901623
PA 36:4	0.233008	0.280754	0.279718	0.138985	0.0973258	0.209244	0.157708	0.173432
PA 38:1	0.25711	0.177315	0.109459	0.0902255	0.0406187	0	0	0.106362
PA 38:2	0.247514	0.196956	0.17249	0.0842456	0.0452835	0	0	0.113808
PA 38:3	0.166703	0.136199	0.10093	0.0846835	0.0529765	0	0.0694672	0.173551
PA 38:4	0.767589	0.750699	0.560232	0.448494	0.241754	0.469368	0.357661	0.716217
PA 38:5	0.142407	0.13884	0.142127	0	0.0483407	0	0.0765446	0.0986868
PA 38:6	0.106786	0.112545	0	0.0785477	0.0412908	0	0.0660544	0.0872311
PA 40:4	0.108382	0	0	0	0.0375478	0	0.0616442	0.144324
PA 40:5	0	0	0	0	0.0343952	0	0	0.141252
PA 40:6	0.282503	0.160049	0.151688	0.264578	0.0888218	0.144159	0.120152	0.401762
DG 30:0	0	0	0	0	0	0	0	0
DG 32:0	0.337892	0.384609	0.370865	0.31108	0.259681	0.469406	0.276711	0.49042
DG 32:1	0.203672	0.294511	0.319745	0.170894	0.148735	0.324293	0.199975	0.279356
DG 34:0	0.443056	0.412482	0.416759	0.310651	0.264217	0.398415	0.267286	0.502096
DG 34:1	1.3298	1.52512	1.53387	1.10522	0.729139	1.42644	0.879577	1.42292
DG 34:2	1.21899	1.57965	1.65605	0.865801	0.893105	1.81518	1.06952	1.41732
DG 36:1	0.963323	1.02631	0.864101	0.728287	0.408896	0.684918	0.449018	1.01105
DG 36:2	1.1624	1.3647	1.31757	0.883291	0.718857	1.45543	0.869834	1.40951
DG 36:3	0.970109	1.25301	1.21656	0.639151	0.587295	1.26991	0.676533	0.985964
DG 36:4	0.115296	0.138688	0.270701	0.0775141	0.102516	0.227436	0.107947	0.0958576
DG 40:5	0.158976	0.198126	0.161783	0.107885	0.105296	0.216674	0.135307	0.196508
DG 40:6	0.0609493	0.0846051	0.0764331	0.0489563	0.0639422	0.104032	0.0746176	0.09038
PC 28:0	0.0894927	0.0851482	0.086528	0.0657253	0.0790474	0.119226	0.0729194	0.111964
PC 30:0	3.21994	3.24447	3.43462	2.7625	2.82132	4.88259	2.99738	4.53026
PC 30:1	0.125471	0.131841	0.140888	0.11831	0.127505	0.223361	0.128325	0.184455
PC 30:2	0	0	0	0	0	0.00714618	0.00382781	0
PC 30:3	0.00414905	0	0.0162593	0.00555406	0	0	0	0.00746696
PC 32:0	22.7905	21.6298	25.1701	21.3107	18.9829	33.7906	21.5039	31.8197
PC 32:1	4.55809	4.68646	5.07504	4.23584	3.93591	7.28513	4.38253	6.61561
PC 32:2	0.374266	0.38706	0.484435	0.38412	0.449321	0.809889	0.485938	0.657966
PC 32:3	0.0199539	0.0193077	0.027203	0.019525	0.026503	0.0402022	0.024254	0.028797
PC 34:0	0	0	0	0	0.0134371	0	0	0
PC 34:1	43.6992	43.8289	48.4435	40.5167	30.4772	56.9635	34.7423	56.0889
PC 34:2	14.9915	14.6476	18.8135	15.8647	18.8088	33.6743	20.6864	27.6849
PC 34:3	0.786167	0.798786	0.968871	0.841906	1.10066	1.82903	1.09223	1.38784
PC 34:4	0.123056	0.119425	0.162334	0.127367	0.127834	0.220731	0.144113	0.194273
PC 34:5	0.00403517	0	0.00521515	0.00480118	0.00434325	0.00704775	0.00394861	0.00444144
PC 36:1	8.08927	9.38972	10.1471	8.12664	5.81479	11.4658	6.42359	11.9687
PC 36:2	10.4962	10.1698	12.38	10.708	10.0313	20.3054	10.6498	16.575
PC 36:3	5.43626	0	0	5.81441	6.51341	12.0515	6.94847	9.52792
PC 36:4	12.4825	11.3462	15.0457	13.3389	11.1634	22.8241	13.8969	20.2064
PC 36:5	0.79453	0.770325	1.03551	0.902418	0.87426	1.57715	0.990043	1.29076
PC 36:6	0.0567482	0.0566912	0.0750779	0.0612308	0.03956	0.094328	0.0620508	0.0723819
PC 38:3	0	0.68115	0	0.74193	0	0	0	2.45209
PC 38:5	4.16083	4.02239	4.89562	4.28846	3.32637	7.01387	4.08733	5.96843
PC 38:6	6.23079	6.26127	8.25334	6.81418	4.17973	9.30016	5.74497	8.16165
PC 38:7	0	0.148506	0.206552	0.165867	0	0	0	0
PC 40:5	0.00817717	0	0	0	0	0.0180035	0	0
PC 40:7	1.03498	0.954369	1.13548	1.04186	0.654824	1.37565	0.792488	1.1829
PC 40:9	0	0	0.00740791	0	0.00490416	0	0	0
PE 30:0	0.0194211	0.0170701	0.0148242	0.0104959	0.0132472	0.0178188	0.0124546	0.0187894
PE 30:1	0.00408769	0.00294971	0.00379764	0	0.00230855	0.00526533	0.00283428	0.00477556
PE 32:0	0.218384	0.183049	0.161909	0.159115	0.199024	0.228643	0.181296	0.270735
PE 32:1	0.361893	0.336089	0.319235	0.249402	0.354712	0.608516	0.374332	0.605206
PE 32:2	0.0477278	0.0451485	0.0474091	0.0307986	0.0407226	0.0709547	0.0496548	0.0574865
PE 34:1	6.6971	6.07661	5.37659	4.41955	5.95467	9.21775	5.79105	11.1218
PE 34:2	2.06737	1.92051	1.93985	1.54776	2.85696	4.15879	2.86944	4.18258
PE 34:3	0.128702	0.138492	0.139822	0.0928234	0.155689	0.244847	0.152602	0.198165
PE 34:4	0.0199696	0.0182964	0.0200575	0.0134616	0.0188817	0.0267577	0.0199437	0.0209813
PE 36:1	4.59554	4.15544	3.25278	2.69493	0	0	0	5.41694
PE 36:2	9.04733	8.61228	7.53028	5.94163	7.60786	11.2701	7.83879	12.2626
PE 36:3	1.90098	1.77047	1.68018	1.37354	2.6162	3.74471	2.50424	3.61222
PE 36:4	4.15969	3.45091	3.7575	3.3009	4.10889	5.83311	4.27807	6.24218
PE 36:5	0.478364	0.441117	0.468924	0.397942	0.425334	0.604915	0.44998	0.579857
PE 36:6	0.0215488	0.0233329	0.0258161	0.0185212	0.0187775	0.0278676	0.018893	0.0194252
PE 38:1	0.380612	0.268571	0.235226	0.153012	0.136782	0.207039	0.133038	0
PE 38:2	0.717547	0.513136	0.439903	0.289746	0.272856	0.428481	0.275205	0.364391
PE 38:3	0	0.676679	0	0	0.659669	0	0	0
PE 38:4	14.3093	12.7534	12.9832	10.3979	11.1871	17.3733	12.3386	17.364
PE 38:5	6.7387	6.13663	6.06394	5.18976	5.34476	7.41741	5.54324	7.60468
PE 38:6	5.71957	5.13136	5.36132	4.47456	3.64343	5.31101	3.93896	5.38665
PE 38:7	0.200118	0.22506	0.230644	0.167699	0.142052	0.221442	0.177384	0.170827
PE 40:1	0.115848	0.114134	0.0757421	0.0502248	0.0599815	0.09593	0.0608254	0.0888768
PE 40:2	0.121593	0.118818	0.0890609	0.0533388	0.0730596	0.12873	0.0822324	0.107149
PE 40:3	0.0231658	0.0176332	0	0	0	0.0395533	0.0374424	0.047665
PE 40:4	1.43717	1.31135	1.11503	0.981102	0	0	0	0
PE 40:5	0.0182136	0	0	0.00927223	0	0	0	0
PE 40:6	10.3576	9.27246	0	0	0	0	0	0
PE 40:7	3.63973	3.61596	3.74223	2.93414	2.13469	3.33063	2.53032	3.01336
PE 40:8	0.513722	0.577653	0.667491	0.462127	0.390023	0.619318	0.536064	0.497473
PE 40:9	0.0232582	0.0306948	0.0381146	0.0246926	0	0.0335979	0.033361	0
PI 32:0	0.403506	0.404302	0.398636	0.46886	0.363351	0.509221	0.40107	0.779501
PI 32:1	0.114905	0.122263	0.145361	0	0.10657	0	0	0.116747
PI 34:1	2.42915	2.72904	2.40045	2.09424	1.44628	2.29469	1.70369	2.51758
PI 34:2	0.97166	1.04714	0.944582	0.859576	0.873943	1.31752	0.911833	1.27459
PI 34:3	0.0937171	0	0	0	0	0	0	0
PI 36:1	1.39105	1.81936	1.24355	1.0354	0.731452	1.20224	0.887838	1.21139
PI 36:2	3.64165	3.9662	3.61801	3.09448	3.30104	5.38538	3.63362	4.59274
PI 36:3	1.6568	1.76276	1.56419	1.47691	1.60777	2.38801	1.53229	2.08043
PI 36:4	6.56078	6.71141	6.36943	5.86075	4.29847	7.57576	4.8334	7.58434
PI 36:5	0.166127	0.156895	0.161103	0.141545	0.11081	0.151415	0.0980715	0.15255
PI 38:2	0.180153	0	0	0	0	0	0	0
PI 38:3	0	0	0	2.52794	2.51734	6.31313	2.79035	4.70334
PI 38:4	38.7833	39.8237	37.6099	35.8678	25.8858	44.686	28.829	43.7153
PI 38:5	5.06592	5.0942	4.67958	4.57138	3.60977	6.09354	3.70218	5.58291
PI 38:6	2.00976	1.95278	1.8675	1.66445	1.09005	2.03118	1.35061	2.20156
PI 38:7	0	0.00892686	0	0.00783908	0.00590957	0.00753685	0.00746797	0.00942207
PI 40:3	0	0	0.00680046	0	0	0	0	0
PI 40:4	0.805564	0.828819	0.745266	0.761897	0.980811	1.80061	1.14151	1.70121
PI 40:5	1.15852	1.29377	1.29555	0	1.05443	1.83355	1.26491	1.68014
PI 40:6	2.79456	2.99588	2.83374	2.51621	1.68139	2.7119	2.07733	3.11274
PI 40:7	0.310008	0.30851	0.244426	0.24952	0.173457	0.288227	0.181302	0.2791
PI 40:8	0.017687	0.0231671	0.0221636	0.0257623	0.0171591	0.0260524	0.0174759	0.0336164
PI 42:4	0	0	0	0	0.0079259	0.00868791	0.00546437	0.00966838
PI 42:5	0	0.0123214	0	0.00650735	0.0193292	0.0305982	0.0206139	0.0229281
PI 42:6	0.0183804	0.024168	0.0238459	0.0223859	0.033074	0.0530169	0.0341065	0.0398608
PI 42:7	0.00795756	0	0.00653217	0.00480208	0.00708117	0.0111322	0.00743771	0.0103447
PI 42:8	0	0	0	0.00329385	0.00643567	0.00490535	0	0.00331624
PS 32:0	0.061382	0.0601336	0.0535071	0.0470494	0.053241	0.0682349	0.0623346	0.0602227
PS 32:1	0.0339192	0.0366214	0.0365163	0.0309508	0.0335879	0.0504677	0.0387383	0.0469749
PS 34:1	2.12589	2.17959	2.32357	1.89993	1.4027	2.50403	1.90836	2.83831
PS 34:2	0.233946	0.250553	0.27287	0.220308	0.334399	0.473104	0.348434	0.420475
PS 34:3	0	0	0	0	0.0113135	0.010231	0.00719881	0
PS 36:1	19.7596	20.3533	20.3822	14.4114	11.0677	18.599	14.7636	24.0798
PS 36:2	7.8717	8.18809	8.20382	6.53101	5.47467	9.01771	6.24934	8.89031
PS 36:3	0.22419	0.225237	0.235291	0.195566	0.263127	0.401748	0.261319	0.376039
PS 36:4	0.513422	0.487386	0.636943	0.582933	0.633286	0.901771	0.692042	0.943051
PS 36:5	0.0215191	0.0208382	0.0252256	0.0237882	0.0394403	0.0517809	0.0377208	0.0438674
PS 38:1	1.39763	1.3023	1.13121	0.712474	0.437973	0.802205	0.562022	0
PS 38:2	0.664007	0.631653	0.631847	0.422548	0.266802	0.571184	0.363389	0.501215
PS 38:3	2.12054	2.09771	2.19618	1.81897	1.58913	3.1401	1.95869	2.34389
PS 38:4	8.13944	7.7202	9.01911	7.55654	5.53385	10.789	7.21401	10.987
PS 38:5	1.28517	1.20872	1.46752	1.24143	1.0535	1.83575	1.37569	1.63889
PS 38:6	0.840719	0.783717	1.08535	0.933772	0.804924	1.19163	0.968858	1.15363
PS 38:7	0.029756	0.0278416	0.0374323	0.0363166	0.0398148	0.0631656	0.0461469	0.058053
PS 40:1	1.60111	1.82867	1.19745	0.842014	0.588897	0.942029	0.713012	1.30013
PS 40:2	0.626523	0.764222	0.508497	0.296648	0.255732	0.405362	0.302309	0.496958
PS 40:3	0	0	0.0842	0	0	0.097817	0	0
PS 40:4	2.19015	2.19909	2.09427	1.64085	1.47076	3.53462	2.10129	2.96649
PS 40:5	2.92377	2.85413	0	0	1.93537	4.00966	2.55846	3.34188
PS 40:6	9.58526	8.03213	10.4968	9.28375	4.70526	8.9372	5.53633	8.09376
PS 40:7	1.12453	1.04106	1.19745	1.19285	0.787169	1.53784	0.943693	1.23604
PS 40:8	0.114653	0.135686	0.153755	0.135845	0.0968059	0.152456	0.156739	0.138255
PS 40:9	0.058664	0.0513704	0.0732942	0.0688011	0.0585912	0.101291	0.0700949	0.0860472
PS 42:1	2.01344	2.47202	1.57452	1.06871	0.86411	1.24799	0.994023	1.78539
PS 42:2	0.669362	0.892892	0.535032	0.319479	0.387666	0.611378	0.436196	0.737216
PS 42:3	0.119834	0.15374	0.0972192	0.0568366	0.10079	0.191133	0.120031	0.201738
PS 42:4	0.267615	0.2896	0.2332	0.161285	0.167087	0.330594	0.224621	0.332722
PS 42:5	0.15698	0.202212	0.151183	0.103924	0.187643	0.422679	0.256485	0.388006
PS 42:6	0.124843	0.11081	0.112051	0.142159	0.134371	0.323317	0.130536	0.239322
PS 42:7	0.202267	0.186014	0.201981	0.182534	0.141087	0.410222	0.205246	0.304218
PS 42:8	0.193646	0.136332	0.150195	0.143989	0.0898853	0.209123	0.145984	0.238144
PS 42:9	0.658652	0.534176	0.774522	0.728666	0.310724	0.771748	0.415222	0.655766
PG 28:0	0	0	0	0	0	0	0	0
PG 30:0	0.00329571	0.00373887	0.00387037	0.00256369	0.00291334	0.00405331	0.00269036	0.00411784
PG 32:0	0.0941853	0.0825999	0.08001	0.0676648	0.0596992	0.0763557	0.0529465	0.0898277
PG 32:1	0.0144808	0.0146617	0.0149651	0.0117308	0.0109529	0.0131102	0.00882591	0.0158008
PG 32:2	0	0	0.000766676	0.000439179	0	0.000807349	0.000543764	0
PG 34:1	1.51675	1.49534	1.47469	1.30125	0.887932	1.44557	1.03246	1.4846
PG 34:2	0.137914	0.138141	0.151235	0.122164	0.118076	0.171244	0.124689	0.168004
PG 34:3	0.00355357	0.0022893	0.00244644	0.00243497	0.00234694	0.00253852	0.0018476	0.00359523
PG 36:1	0.127356	0.125459	0.122831	0.112206	0.0696128	0	0.0821927	0.109174
PG 36:2	0.406709	0.381669	0.389068	0.336793	0.294718	0.422551	0.304442	0.473568
PG 36:3	0.0752259	0.0712068	0.0765586	0.069808	0.0466636	0.0778383	0.0555938	0.0721628
PG 36:4	0.0740027	0.0686434	0.0709109	0.0661339	0.0494975	0.0796916	0.048446	0.0830624
PG 36:5	0.00567331	0.00531565	0.0102669	0.00500096	0.0040973	0.00768106	0.00606098	0.00492963
PG 38:1	0	0	0	0	0.000282943	0.000738984	0	0.000563283
PG 38:2	0	0.0154191	0.0176807	0.0123995	0.00818262	0.0159527	0.0111739	0.0140035
PG 38:4	0.0516796	0.0529779	0.0567914	0.0419461	0	0.0463323	0.0341505	0.0417191
PG 38:5	0	0.019492	0.0243494	0	0	0	0.0183643	0
PG 38:6	0.0379188	0.0786123	0.108876	0	0.0328724	0.0504096	0.0505639	0
PG 38:7	0.0156695	0.0241042	0.0326315	0.0161144	0.00958635	0.0221991	0.0200078	0.018197
PG 38:8	0	0	0.000757032	0	0	0	0.000400819	0
PG 40:4	0	0.000714045	0.000632325	0	0	0.00111085	0.000594549	0
PG 40:7	0	0	0.160648	0.110223	0	0	0	0
PG 40:8	0.139749	0.203082	0.255091	0.119408	0.0914381	0.239816	0.181871	0.132298
PG 40:9	0	0	0.0272667	0	0.0083394	0.0184864	0.0157365	0.00891012
SM 14:0	0.164795	0.194742	0.170813	0.118269	0.0764872	0.135125	0.104487	0.145643
SM 16:0	16.7426	17.8576	17.0625	13.4712	10.1702	18.8145	13.4043	17.8037
SM 16:1	0.518092	0.55063	0.461384	0.366348	0.257714	0.454529	0.313317	0.455188
SM 18:0	8.1242	8.78833	7.86207	6.34442	3.63115	6.2568	4.21538	6.75215
SM 18:1	0.422654	0.439494	0.368527	0.284068	0.178151	0.337447	0.215155	0.349405
SM 20:0	3.59938	4.16761	3.54018	2.87309	1.95448	3.41269	2.37933	3.67087
SM 20:1	0.329943	0.416761	0.351116	0.366348	0.167625	0.310091	0.215315	0.348367
SM 20:3	0	0	0	0.00374216	0	0	0	0
SM 22:0	6.68066	7.45119	6.87724	5.39426	3.58032	6.25908	4.61731	6.49744
SM 22:1	1.21343	1.38415	1.30871	1.12501	0.615747	1.06553	0.779759	1.17835
SM 22:2	0.148927	0.148348	0.159035	0.120169	0.0605578	0.10452	0.0802972	0.109115
SM 24:0	8.48035	9.24453	7.83483	6.20195	6.0018	9.79844	6.71394	10.3519
SM 24:1	15.0519	16.7462	14.6831	10.702	8.42327	14.5673	10.601	15.2341
SM 24:2	5.42634	5.35475	5.54242	4.2981	3.18251	5.66298	4.02836	5.5063
SM 24:3	0.250436	0.235707	0.237261	0.184838	0.138102	0.248468	0.166067	0.230102
SM 24:4	0.00674796	0	0.00543038	0	0.00358777	0	0	0.00518687
SM 26:1	0.119698	0.160245	0.101109	0.0680195	0.18507	0.362897	0.233728	0.364999
SM 26:2	0.0707949	0.0799693	0.0677506	0.0509075	0.167021	0.332925	0.215267	0.297002
SM 26:3	0.00789999	0.0106208	0.00772551	0.00536333	0.0282444	0.0546507	0.0315795	0.0481719
SM 26:4	0	0	0	0	0.0150426	0.0314153	0.0131994	0.0313477
SM 26:5	0	0	0	0	0.00299093	0.00565584	0	0.00621401
dhSM 14:0	0	0.00838623	0.00471061	0	0	0	0	0
dhSM 16:0	1.20803	1.33747	1.17116	0.973602	0.9047	1.51695	0.985302	1.37615
dhSM 18:0	0.429574	0.574863	0.375927	0.246376	0.198939	0.265901	0.201252	0.335917
dhSM 20:0	0.285158	0.31978	0.211246	0.105775	0.123132	0.135253	0.106583	0.176184
TG 36:0	0.0109999	0.0238006	0.0928288	0.00403828	0	0.0328831	0.0172457	0.0139519
TG 36:1	0.0241308	0.0569505	0.123698	0.0128779	0.0063256	0.0468237	0.0342064	0.0351467
TG 36:2	0.0467556	0.0257657	0.0490426	0.0359759	0.0316382	0.0339925	0.0186722	0.048521
TG 38:0	0.0320231	0.0475659	0.0704391	0.0144999	0.00974471	0.0354039	0.0174343	0.0267135
TG 38:1	0.0612683	0.113201	0.273473	0.0281119	0.0131883	0.0968953	0.0516139	0.0640909
TG 38:2	0.0894845	0.161308	0.329664	0.0321572	0.0162545	0.14309	0.0589879	0.082287
TG 40:0	0.0420112	0.0603847	0.0585645	0.0182476	0.0144828	0.0410648	0.0243286	0.0422195
TG 40:1	0.0458464	0.0785556	0.149353	0.0194824	0.0105365	0.0500553	0.0259036	0.0357341
TG 40:2	0.0742664	0.121203	0.231573	0.0257207	0.0128833	0.0794631	0.0332604	0.0505
TG 40:3	0.0438474	0.0722166	0.144686	0.0112873	0.00656581	0.0576495	0.0220479	0.0282407
TG 42:0	0.0709912	0.108567	0.106089	0.0358421	0.0244302	0.0751818	0.0447407	0.0798281
TG 42:1	0.0862507	0.12421	0.128924	0.0334727	0.0270732	0.0772973	0.0472957	0.0793204
TG 42:2	0.08103	0.111084	0.128652	0.0293853	0.0219448	0.0698703	0.0394945	0.0690099
TG 42:3	0.0207214	0.0332051	0.0472111	0.00428933	0.00337316	0.0185012	0.00746394	0.0122722
TG 42:4	0.00749152	0.0131008	0.0198399	0.00167385	0.000778461	0.00689039	0.00254135	0.00323316
TG 42:5	0.00140226	0.00172045	0.0026956	0.000837157	0.000369182	0.00195711	0.000581089	0
TG 42:6	0.000816935	0.00313906	0.00623852	0.000408428	0	0.00160842	0.000703755	0.000757139
TG 44:0	0.140043	0.230803	0.279197	0.0828049	0.0473122	0.180068	0.0965081	0.164574
TG 44:1	0.235794	0.347295	0.356934	0.0992874	0.0753236	0.232897	0.140026	0.239203
TG 44:2	0.203843	0.284727	0.27659	0.0782204	0.0604014	0.183098	0.11047	0.197826
TG 44:3	0.0404917	0.0584265	0.0575894	0.0135837	0.0109862	0.0381267	0.0206941	0.0351848
TG 46:0	0.342278	0.704021	1.04597	0.221081	0.103042	0.627024	0.251424	0.411435
TG 46:1	0.627733	1.09885	1.2629	0.30067	0.196796	0.848894	0.416977	0.668511
TG 46:2	0.677479	1.03033	1.00494	0.281047	0.200041	0.716224	0.392292	0.674857
TG 46:3	0.219142	0.317458	0.282773	0.0768914	0.0597319	0.192604	0.112092	0.193113
TG 46:4	0.041834	0.0560676	0.0549439	0.0128454	0.0099025	0.0358299	0.023982	0.033766
TG 48:0	1.03422	2.1743	3.59842	0.722131	0.321171	1.92081	0.812873	1.24651
TG 48:1	1.69573	3.56002	4.90833	0.884324	0.487635	3.10526	1.23391	1.83585
TG 48:2	2.02951	3.72913	3.9991	0.832471	0.59387	3.02074	1.21689	1.92438
TG 48:3	1.02679	1.62756	1.43867	0.363736	0.293131	1.16902	0.524081	0.871047
TG 48:4	0.297233	0.397127	0.343633	0.103435	0.0739649	0.266117	0.137635	0.239951
TG 48:5	0.041834	0.0606039	0.0510775	0.0118618	0.0112928	0.0397345	0.0226282	0.0357523
TG 48:6	0.00409651	0.00566343	0.0052017	0	0.000791254	0	0.00249133	0.00212098
TG 50:0	0.422143	0.659929	1.31194	0.300871	0.183879	0.58729	0.260514	0.444634
TG 50:1	3.57625	6.65663	10.4568	1.74574	0.923894	6.22109	1.88297	3.08888
TG 50:2	6.48091	12.0246	15.5206	2.78763	1.63561	11.2244	3.39809	5.63808
TG 50:3	3.78537	7.04399	7.41149	1.44523	1.0973	6.16018	2.01542	3.26901
TG 50:4	1.24831	1.97779	1.8742	0.424074	0.343957	1.71111	0.634362	1.00731
TG 50:5	0.220803	0.348381	0.301174	0.0695401	0.05602	0.271021	0.115268	0.158899
TG 50:6	0.0134056	0.0221367	0.018653	0.00586575	0.00280035	0.0102305	0.00733974	0.0147146
TG 50:7	0.011406	0.0151195	0.0129416	0.0028868	0.00236752	0.00839011	0.00570682	0.0089208
TG 52:0	0.104675	0.135706	0.259438	0.077761	0.0660199	0.16994	0.0732811	0.116309
TG 52:1	1.12425	1.94249	3.2367	0.535713	0.324432	1.74222	0.469093	0.821584
TG 52:2	5.17489	8.57018	12.6843	2.13685	1.31807	7.95425	2.01758	3.66943
TG 52:3	8.90458	15.2243	17.5218	3.27681	2.40972	14.241	3.67542	6.10171
TG 52:4	6.23672	9.95762	9.60063	2.06579	1.68037	9.13628	2.62611	4.13661
TG 52:5	1.70889	2.68522	2.52311	0.552463	0.455533	2.45729	0.759843	1.17722
TG 52:6	0.246082	0.359268	0.366293	0.0896383	0.0709683	0.351409	0.135769	0.202596
TG 52:7	0.041834	0.102337	0.0834334	0.0221081	0.00693623	0.0470842	0.0326851	0.0402923
TG 52:8	0.0159241	0.0197779	0.0162497	0.00407159	0.00342794	0.0120859	0.00805845	0.0121865
TG 54:0	0.0190922	0.0229248	0.0503333	0.0143387	0.0171751	0.0577282	0.0217275	0.0358496
TG 54:1	0.172948	0.30866	0.545591	0.07619	0.076641	0.445827	0.103874	0.17226
TG 54:2	0.936052	1.66283	2.73381	0.382711	0.293771	1.70289	0.399222	0.6907
TG 54:3	2.95791	5.24786	6.80125	1.04551	0.756415	4.6216	1.07764	1.86196
TG 54:4	5.13061	7.86291	9.06251	1.59863	1.28644	7.15085	1.94062	3.15928
TG 54:5	3.54857	6.18055	6.40245	1.10988	0.940769	5.57254	1.47224	2.11741
TG 54:6	1.28828	1.81062	1.82916	0.389641	0.364083	1.70851	0.589623	0.743045
TG 54:7	0.272928	0.339309	0.327629	0.0725548	0.0767735	0.346815	0.130354	0.125701
TG 54:8	0.0175017	0.0295761	0.027472	0.00456969	0.00537118	0.0275615	0.0105074	0
TG 56:0	0.0121432	0.00857899	0.0175577	0.00970355	0.0151342	0.0446222	0.0192012	0.0349806
TG 56:1	0.0294856	0.0538543	0.0994693	0.0160388	0.0353829	0.187832	0.0475389	0.0779746
TG 56:2	0.106816	0.201676	0.342173	0.0410958	0.0784387	0.510226	0.110525	0.176059
TG 56:3	0.261261	0.447788	0.669065	0.0920203	0.131321	0.775822	0.187379	0.314351
TG 56:4	0.446551	0.623477	0.87831	0.145935	0.196811	0.881073	0.271945	0.45573
TG 56:5	0.407154	0.562491	0.879103	0.142899	0.171253	0.909529	0.35973	0.584522
TG 56:6	0.610731	0.778415	0.724446	0.253238	0.245269	0.840626	0.361664	0.567497
TG 56:7	0.366886	0.538903	0.413097	0.134257	0.12365	0.461655	0.201139	0.306448
TG 56:8	0.100223	0.176731	0.120063	0.0331622	0.0304772	0.120811	0.0587945	0.076612
TG 56:9	0.139148	0.185078	0.143872	0.0518536	0.0375885	0.132525	0.0620824	0.0803008
TG 58:0	0.00478487	0.00375388	0.00718071	0.00400792	0.0106303	0.022106	0.011932	0.0183112
TG 58:1	0.0171813	0.0221007	0.0357748	0.0102667	0.0317545	0.135006	0.0401894	0.0663407
TG 58:2	0.0349537	0.056475	0.093251	0.0167308	0.0647633	0.315176	0.09056	0.133715
TG 58:3	0.0459626	0.0791942	0.128702	0.0175678	0.0674061	0.359552	0.100464	0.151083
TG 58:4	0.060402	0.0729424	0.117621	0.0251229	0.0642923	0.305473	0.0918664	0.144428
TG 58:5	0.072035	0.0874583	0.0934047	0.0337651	0.0631313	0.225315	0.0885786	0.13251
TG 58:6	0.123712	0.137538	0.124947	0.0564762	0.0907059	0.259537	0.117782	0.179613
TG 58:7	0.167783	0.192336	0.172158	0.0665253	0.102171	0.335332	0.140797	0.213095
TG 58:8	0.119685	0.14153	0.119045	0.0452211	0.0657436	0.202807	0.0945741	0.139037
TG 58:9	0.0239371	0.035201	0.025437	0.00835214	0.0112643	0.0434094	0.018722	0.0244189
CL 66:1	0.0307441	0	0	0.023279	0.0129197	0.0239312	0.0144562	0.0301751
CL 66:2	0.0428993	0.0414031	0.0341422	0.0339594	0.0199457	0.03782	0.0209369	0.0391941
CL 66:3	0.0442016	0.038439	0.0390604	0.0294468	0	0.0463828	0	0.0412108
CL 66:4	0.0675764	0.0711646	0.0702829	0.0428606	0.0320587	0.0721795	0.043623	0.0591728
CL 66:5	0	0	0.0239169	0	0.00779359	0.0211465	0.0146872	0.0252758
CL 68:1	0	0	0	0	0.00842462	0.0330187	0.0172493	0
CL 68:2	0.381126	0.354189	0.332857	0.313841	0.163293	0.268856	0.166646	0.332799
CL 68:3	0.272314	0.272795	0.268033	0.209982	0.132938	0.265138	0.149808	0.269976
CL 68:4	0.259493	0.26382	0.274809	0.19763	0.129495	0.272914	0.155237	0.246682
CL 68:5	0.168315	0.180864	0.174455	0.123498	0.0891312	0.203868	0.109075	0.167789
CL 68:6	0.100799	0.131509	0.130286	0.0839731	0.0595903	0.154424	0.081571	0.112518
CL 68:7	0	0	0	0	0.00574044	0.0226436	0	0.0191413
CL 70:4	0.945157	0.895009	0.895112	0.728615	0.424986	0.769207	0.461826	0.833547
CL 70:5	0.841905	0.822289	0.834184	0.653345	0.450074	0.887912	0.490841	0.828528
CL 70:6	0.632494	0.649611	0.674769	0.483238	0.357584	0.777433	0.39942	0.650962
CL 70:7	0.401706	0.452943	0.420284	0.312678	0.220995	0.51563	0.269189	0.420062
CL 70:8	0.0474044	0.0565331	0.0619541	0.043144	0.0279477	0.0566983	0.0347509	0.0573004
CL 72:10	0.0560808	0.0726905	0.0671252	0.0519794	0.0352323	0.0789882	0.0450856	0.0627834
CL 72:2	0	0	0	0	0	0	0	0.330396
CL 72:3	0	0.201529	0	0	0	0	0	0
CL 72:4	0.913387	0.757746	0.741796	0.654837	0	0.426303	0	0
CL 72:5	1.51702	1.29088	1.25556	1.15264	0	0	0.564967	1.20767
CL 72:6	2.8037	2.39243	2.60276	2.22412	0	2.88876	1.55971	2.71484
CL 72:7	3.92359	4.07917	4.05994	3.17383	2.28676	4.91579	2.54647	4.10608
CL 72:8	3.08169	3.53701	3.48256	2.58127	1.97811	4.34783	2.30456	3.47809
CL 72:9	0.197883	0.220878	0.220457	0.172656	0.113929	0.254295	0.140253	0.211171
CL 74:10	0.841905	0.869191	0.858657	0.717681	0.476992	1.10654	0.577679	0.919369
CL 74:11	0.357867	0.402083	0.408713	0.323896	0.21031	0.559595	0.268752	0.431347
CL 74:3	0.132623	0	0	0	0	0	0	0.109988
CL 74:4	0	0	0	0	0	0	0	0.110098
CL 74:5	0	0.486038	0.479969	0	0	0	0	0
CL 74:6	0	0	0	0	0	0.611249	0	0
CL 74:7	0	0.127552	0	0	0	0	0	0
CL 74:8	2.39863	2.34079	2.49278	2.06177	1.29536	2.69291	1.48969	2.48297
CL 74:9	1.45348	1.42857	1.46634	1.24193	0.743547	1.60595	0.853069	1.43954
CL 76:11	0.657839	0.691628	0.731213	0.582873	0.319097	0.724769	0.410072	0.659955
CL 76:12	0.349796	0.415356	0.439496	0.337324	0.15906	0.385908	0.222003	0.33982
Cer 12:0	0.00129685	0.000835659	0.000619833	0.000795009	0.000332656	0.000496061	0.000309511	0.000667721
Cer 14:0	0.0312417	0.0221021	0.0218274	0.0208814	0.0120193	0.0270744	0.0125523	0.0246292
Cer 16:0	2.22154	1.92505	1.90948	1.77918	1.21794	2.22032	1.17839	2.28971
Cer 18:0	0.278961	0.2593	0.259769	0.239605	0.114305	0.227554	0.124531	0.246014
Cer 18:1	0.0458965	0.0362281	0.0333225	0.0351449	0.023951	0.0404482	0.0218597	0.0468104
Cer 18:2	0.00510658	0.00505789	0.00326931	0.00297513	0.00275427	0.00382002	0.00256946	0.00529147
Cer 18:3	0	0	0	0	0	0	0	0
Cer 18:4	0	0	0	0	0	0	0	0
Cer 20:0	0.063117	0.0692439	0.0735812	0.0714393	0.048358	0.0751065	0.046491	0.0980922
Cer 20:1	0	0	0	0	0	0	0	0
Cer 20:2	0.00256234	0.00230607	0.00207553	0.0016921	0.00206378	0.00248694	0.00210773	0.00318817
Cer 20:3	0	0	0	0	0	0	0	0
Cer 20:4	0	0	0	0	0	0	0	0
Cer 22:0	0.39209	0.350412	0.327141	0.306784	0.191531	0.306837	0.232245	0.368265
Cer 22:2	0.0660168	0.0643587	0.0608669	0.0434423	0.0323194	0.0532126	0.0407069	0.056712
Cer 22:3	0.0332151	0.0312673	0.0262674	0.0201036	0.0175635	0.0269544	0.0190425	0.0333363
Cer 22:6	0.0523663	0.0554551	0.0436716	0.0351799	0.0338067	0.0430995	0.0367919	0.0615828
Cer 24:0	0.55894	0.555323	0.506735	0.398531	0.359182	0.618122	0.445007	0.678361
Cer 24:1	1.0592	0.919461	0.89236	0.75393	0.581581	1.0201	0.54727	1.14233
Cer 26:0	0.00468401	0.0342649	0.00464697	0.00401267	0.0126323	0.0230768	0.0146917	0.0239923
Cer 26:1	0.00695918	0.0246976	0.00641977	0.00501763	0.01632	0.0304586	0.0192269	0.0339943
dhCer 12:0	0.00276689	0.00257213	0.00287477	0.00218552	0.00179529	0.00314614	0.002121	0.00324339
dhCer 14:0	0.000358344	0.000339905	0.00028115	0.000276563	0.000664371	0.000465275	0.000340001	0.000542291
dhCer 16:0	0.165146	0.140318	0.140376	0.136866	0.10972	0.180417	0.106797	0.204672
dhCer 18:0	0.0178919	0.0205406	0.0196892	0.0162344	0.0073439	0.0135088	0.00925373	0.0156084
dhCer 20:0	0.0122789	0.0222642	0.00999004	0.00905473	0.00688545	0.011197	0.0065899	0.0118417
dhCer 22:0	0.069629	0.107857	0.0827712	0.048997	0.0443366	0.0557944	0.0361377	0.0632512
dhCer 24:0	0.117653	0.202735	0.112224	0.0787913	0.0930598	0.133804	0.0907428	0.137472
SG 18:0	0.0377441	0.0505963	0.0335643	0.0287389	0.0227974	0.0394855	0.0245216	0.0377728
SG 18:1	0.2058	0.213315	0.181885	0.174229	0.0910109	0.174957	0.133486	0.214342
FA 10:0	0	0	0	0	0	0	0	0.00276423
FA 12:0	0.00627943	0	0	0.00120243	0	0	0	0
FA 14:0	0.00750312	0.0168448	0.0108212	0.00457593	0	0.0111796	0.00583933	0
FA 16:0	0.263414	0.263877	0.242449	0.0995349	0	0.291706	0.174565	0.132206
FA 16:1	0.01484	0.0276174	0.0170138	0.0080108	0.0059665	0.0157639	0.00967599	0.0180443
FA 18:0	0.185163	0.167441	0.183207	0.0584517	0	0.17954	0.139836	0.0855449
FA 18:1	0.0716178	0.0784077	0.0741045	0.0448909	0.0290325	0.0627094	0.0440715	0.0829896
FA 18:2	0.0510827	0.0522796	0.0591161	0.0372858	0.035141	0.0557613	0.0435278	0.0770075
FA 18:3	0.00244838	0.00344954	0.00400658	0.00189378	0.00180194	0.00319448	0.00234817	0
FA 20:0	0.000104948	2.19e-05	0	5.42e-05	0	3.11e-05	0	0
FA 20:1	0.00317129	0.00363788	0.00265617	0.00183991	0.00157695	0.0031815	0.00184464	0.00383864
FA 20:2	0.00296448	0.00266898	0.00221946	0.00213557	0.00191613	0.00270088	0.00206049	0.00424289
FA 20:3	0.00460492	0.00339918	0.00289507	0.00279147	0.00253805	0.00377589	0.00316553	0
FA 20:4	0.0213823	0.0157369	0.0135265	0.0150304	0.00949749	0.0145113	0.0150286	0.0370509
FA 20:5	0.000399276	0.000696861	0.000195063	0.000383261	0.000205743	0.000326844	0.000340874	0
FA 22:0	0.000217579	0.00136358	0.000220281	7.54e-05	0	0.00166978	0.000440224	0.000427417
FA 22:1	0.000720879	0.00110877	0.000714783	0.000883241	0.000455655	0.00139299	0.00079809	0.00143308
FA 22:2	0.000167869	0.000207578	8.45e-05	0.000122972	0.000139503	0.000301114	0.000120707	0.000278806
FA 22:3	0.00017221	6.8e-05	6.42e-05	5.95e-05	0.000135553	0.000143494	0.000105326	0.000291838
FA 22:4	0.00334903	0.00229189	0.00113341	0.0016783	0.0022585	0.00282876	0.00286687	0.0081101
FA 22:5	0.00502355	0.00349989	0.00282716	0.00324646	0.003367	0.00329751	0.0037802	0.00922107
FA 22:6	0.0182587	0.0111292	0.0101705	0.00988669	0.00590814	0.00744072	0.00768332	0.00949881
FA 24:0	0.00107306	0.00587485	0.000596188	0.000650073	0.00156669	0.00726757	0.00231491	0.00379522
FA 24:1	0.000531322	0.00068503	0.000378049	0.000390854	0.000761038	0.00147134	0.000887273	0.0015773
FA 24:2	0.000200075	0.000226363	0.000194179	0.000210257	0.000307126	0.000671374	0.000381714	0.000765406
CE 16:0	0.377394	0.280052	0.160599	0.337623	0.282304	0.496894	0.371317	0.731193
CE 16:1	0.357825	0.346271	0.231976	0.25444	0.201544	0.339226	0.247544	0.444821
CE 18:0	0.0475236	0	0	0.0366981	0.0273728	0.124542	0.0276107	0.0835857
CE 18:1	2.76385	2.09329	1.12323	2.07208	1.74911	2.6873	1.93975	3.76114
CE 18:2	29.4832	24.8228	17.0908	18.5871	18.2199	27.3821	18.5594	28.3366
CE 18:3	0.803709	0.670468	0.541277	0.590106	0.511721	0.788342	0.555071	0.779164
CE 20:1	0.129292	0.114642	0	0.0860205	0.0821898	0.203854	0.113299	0.295094
CE 20:2	0.533942	0.449738	0.273613	0.415912	0.446684	0.941233	0.542693	1.34173
CE 20:3	1.02316	0.789111	0.523433	0.830846	0.821898	1.44928	0.945429	1.86069
CE 20:4	13.0271	9.89147	7.06337	9.11093	4.48828	9.79455	6.28382	10.9025
CE 20:5	1.55151	1.31472	1.15839	1.34071	0.95769	1.3155	1.11395	1.58449
CE 22:1	0.0547556	0	0	0.0411019	0.0594626	0.13792	0.0888304	0.180254
CE 22:2	0.106928	0.123057	0	0.0801488	0.132933	0.382226	0.190419	0.421563
CE 22:3	0.14956	0.139336	0	0.110584	0.214408	0.471413	0.283724	0.548031
CE 22:4	0.767367	0.878782	0.752435	0.680139	0.979131	4.0293	1.67569	2.86372
CE 22:5	0.874994	0.653913	0.633473	0.738856	0.623928	1.48591	0.999699	1.61357
CE 22:6	10.4412	9.31206	7.92585	6.97754	4.5526	9.79455	5.31268	8.83828
CE 24:0	0	0	0	0.0185821	0.156438	0.783386	0.236013	0.576942
CE 24:2	0.122164	0.164168	0	0.100798	0.373785	1.2295	0.534125	1.12659
CE 26:1	0	0	0	0.0318051	0.311607	1.02246	0.447484	0.870745
CE 26:3	0	0	0	0	0.191934	0.504857	0.261826	0.385221
CH 27:0	265.745	117.523	68.8777	69.5189	78.2956	91.9485	128.746	199.879
O-PC 28:2	0	0	0	0	0	0	0	0.00432463
O-PC 30:0	0.158959	0.128871	0.201957	0.157207	0.0535935	0.0798136	0.0576498	0.0674116
O-PC 30:1	0.0111942	0.0119529	0.0136702	0.00973278	0.00675716	0.0133811	0.00822485	0.0142664
O-PC 32:0	1.97796	1.52927	2.44781	2.11266	0.553814	0.844765	0.608558	0.737065
O-PC 32:1	0.426537	0.41552	0.489562	0.405167	0.22466	0.386672	0.242969	0.330124
O-PC 32:2	0.030301	0.0302799	0.0344123	0.0282461	0.0170761	0.0309866	0.0202804	0.0250929
O-PC 32:3	0	0	0.00418117	0.00334677	0	0	0	0
O-PC 34:1	2.27905	2.12504	2.43499	2.05215	0.91954	1.31752	0.960523	1.27638
O-PC 34:2	1.85878	1.46855	2.2607	1.81799	0.604319	0.852515	0.631266	0.755043
O-PC 34:3	0.0757649	0.0799666	0.0940271	0.0747301	0.0472687	0.0940396	0.0561396	0.0736277
O-PC 34:4	0.00587834	0.00545678	0.00989476	0.00797123	0.00532892	0.00958213	0.00580368	0.00743523
O-PC 36:2	0	0	0	0	0	0	0	0
O-PC 36:3	0.675351	0	0.781761	0.655108	0	0	0	0
O-PC 36:5	0	0	0	0.00705296	0	0.0171377	0	0
O-PC 36:6	0.0103326	0.0109615	0.0110703	0.011494	0.0073256	0.0167919	0.00976772	0.0113084
O-PC 38:5	0	0	0	0	0.00355415	0	0	0
O-PC 38:9	0.0475097	0.0383982	0.129776	0.0716708	0.027087	0.0785667	0.0648733	0.0936734
P-PC 30:0	0.0111942	0.0119529	0.0136702	0.00973278	0.00675716	0.0133811	0.00822485	0.0140215
P-PC 32:0	0.426537	0.41552	0.489562	0.405167	0.22466	0.386672	0.242969	0.330124
P-PC 34:0	2.27905	2.12504	2.43499	2.05215	0.91954	1.31752	0.960523	1.27638
O-PE 30:1	0.0235222	0.0224589	0.0166477	0.010974	0.00803263	0.0074536	0.00638522	0.00599374
O-PE 30:2	0	0	0.00220206	0	0	0	0	0
O-PE 32:0	0.0476993	0.0407315	0.0437222	0.0335074	0.0135092	0	0	0
O-PE 32:1	0.353574	0.33909	0.261192	0.198054	0.147048	0.120632	0.116601	0.162241
O-PE 32:2	0.598995	0.648172	0.478089	0.328257	0.23915	0.266451	0.256945	0.332705
O-PE 32:3	0.0128815	0.0142906	0.0085987	0.00599892	0.00465808	0.00579218	0.00485702	0
O-PE 34:0	0.0628463	0.0454696	0.0570272	0.0422851	0.0266373	0.0158585	0.0182547	0
O-PE 34:2	12.999	13.1885	10.5241	7.62876	4.06073	4.80691	4.53893	6.68578
O-PE 34:3	1.93842	1.72546	1.72601	1.31486	0.664484	0.727338	0.692579	0.785817
O-PE 34:4	0.0556403	0.0516717	0.0450052	0.0310668	0.0250109	0.0251292	0.0211795	0.0235391
O-PE 34:5	0.0636165	0.0580667	0.0541548	0.0434297	0.0369264	0.0646411	0.0468629	0.0619352
O-PE 36:1	0	0	0.195512	0	0	0	0	0
O-PE 36:2	9.94166	10.7128	7.43864	5.00637	2.93721	2.93456	2.92161	4.08752
O-PE 36:3	12.9782	14.6889	10.2644	6.96858	3.24217	3.33063	3.74332	4.62618
O-PE 36:4	2.16304	1.77047	1.64964	1.27635	0.988701	1.32325	1.00561	1.51143
O-PE 36:5	10.8776	9.8276	9.5465	8.19725	5.24846	8.56963	6.09104	7.92155
O-PE 38:0	0.008107	0.0097287	0.007722	0.00496505	0	0.00510075	0	0.00514353
O-PE 38:1	0.291178	0.217558	0.209259	0.116557	0.0704735	0.109885	0.0841079	0.118966
O-PE 38:2	1.98209	1.59042	1.47093	0.845398	0.542501	0.820956	0.538672	0.915731
O-PE 38:3	1.51829	1.22733	1.20362	0.684021	0.396443	0.615717	0.405635	0.655904
O-PE 38:4	1.90306	1.93551	0	0.735368	0.850668	0.541903	0.457806	0.681253
O-PE 38:5	13.1446	12.9334	12.0362	9.6093	5.32871	8.69565	6.8084	7.50962
O-PE 38:6	8.63136	8.6873	7.5761	5.86828	3.17797	5.02295	4.1346	4.65787
O-PE 38:7	7.52904	6.91683	6.59854	5.53819	3.06561	5.04096	3.61289	4.75293
O-PE 38:8	0.0148504	0.0188977	0.0213664	0.0152245	0	0.0150809	0.0120538	0
O-PE 40:1	0.0430282	0.0386152	0.0374816	0.0213867	0.0120002	0.0217874	0.0144269	0.0136479
O-PE 40:2	0.353574	0.331588	0.302433	0.147907	0.090253	0.168672	0.115655	0.130869
O-PE 40:3	0.457566	0.459122	0.400189	0.201722	0.0844988	0.214241	0.149993	0.187339
O-PE 40:4	0	0	0	0.249402	0.152835	0.392475	0.101981	0.201037
O-PE 40:5	0	0	0	0	1.12834	1.96237	1.55211	1.53044
O-PE 40:6	0	0	0	0	0	2.46647	2.00861	1.90751
O-PE 40:7	8.54816	8.14716	7.77467	6.3084	2.80881	4.62688	3.4955	3.6756
O-PE 40:8	2.82859	2.73072	2.41336	1.77882	0.797702	1.54829	1.13473	0
O-PE 40:9	0.192605	0.198052	0.171073	0.123051	0	0.146742	0.104907	0.0234175
O-PE 42:1	0.00436266	0.00599941	0.00670067	0	0	0.00474989	0.00204722	0
O-PE 42:2	0.045222	0.0577754	0.0514737	0.0241959	0.00946295	0.0314431	0.0227643	0
O-PE 42:3	0.0816512	0.0906827	0.0942722	0.0388311	0.0207477	0.0530477	0.0363424	0.0329339
O-PE 42:4	0.0633218	0.075658	0.0699434	0.0391683	0.0267619	0.0454546	0.0358624	0.0244102
O-PE 42:5	0.200728	0.26257	0.252028	0.145581	0.0990109	0.181835	0.153906	0.105015
O-PE 42:6	0.278699	0.336089	0.326872	0.192553	0.129094	0.235845	0.203469	0
O-PE 42:7	0.332775	0.432115	0.39408	0.2439	0.137554	0.275452	0.209991	0.145114
O-PE 42:8	0.128188	0.15154	0.135171	0.0887973	0.040991	0.0912719	0.0713347	0
O-PE 42:9	0	0.0741759	0.0763989	0	0	0.0557254	0.0357815	0
P-PE 30:0	0.0235222	0.0224589	0.0166477	0.010974	0.00803263	0.0074536	0.00638522	0.00599374
P-PE 32:0	0.353574	0.33909	0.261192	0.198054	0.147048	0.120632	0.116601	0.162241
P-PE 36:0	0	0	0.195512	0	0	0	0	0
P-PE 38:0	0.291178	0.217558	0.209259	0.116557	0.0704735	0.109885	0.0841079	0.118966
P-PE 40:0	0.0430282	0.0386152	0.0374816	0.0213867	0.0120002	0.0217874	0.0144269	0.0136479
P-PE 42:0	0.00436266	0.00599941	0.00670067	0	0	0.00474989	0.00204722	0
O-DG 32:0	0.004365	0.00606342	0.0073704	0.00494818	0.00366039	0.00700151	0.00418774	0.00616493
O-DG 34:2	0.0172739	0.0159146	0.0189107	0.0197679	0.00606197	0.00650805	0.00470809	0.00761093
O-DG 36:1	0.0270104	0.0350961	0.0422646	0.0257593	0.0249613	0.0601316	0.0341108	0.0434649
O-DG 36:2	0.0302726	0.0414567	0.0334692	0.0312367	0.0210224	0.0442322	0.0264548	0.0376324
O-DG 36:4	0.0185156	0.0179813	0.0190839	0.0149508	0.00910185	0.0166492	0.00990737	0.0135915
O-DG 36:5	0.0108837	0.0182283	0.0257152	0.00533037	0.0142843	0.0220258	0.0517349	0.0285963
O-DG 38:4	0.0146852	0.0143143	0.00951176	0.0109361	0.00862665	0.0155372	0.00639443	0.0173741
O-DG 38:5	0.0339194	0.040061	0.0382279	0.028772	0.0166262	0.026675	0.0312719	0.0353887
O-DG 38:6	0.0498154	0.0523051	0.0388694	0.0377372	0.0247142	0.0412659	0.0252258	0.0451227
O-DG 40:5	0.0197836	0.0198011	0.016343	0.0143671	0.0100431	0.0134518	0.00679788	0.0169038
O-DG 40:6	0.0233058	0.0195394	0.0172871	0.0157141	0.00837759	0.0118916	0.00904674	0.0175471
O-DG 40:7	0.00438849	0.00236683	0.0046697	0.00839292	0.000989596	0.00091784	0.000752054	0.00105768
O-TG 50:0	0.0381894	0.0260757	0.0253777	0.0272751	0.0113975	0.0136291	0.0108991	0.0162397
O-TG 50:1	0.0627845	0.0496534	0.0428664	0.0435429	0.0263627	0.0412618	0.0262351	0.0376392
O-TG 50:2	0.0395582	0.0309964	0.0313032	0.0272989	0.0130001	0.0197623	0.0113874	0.0149382
O-TG 50:3	0.0144425	0.0103357	0.0107312	0.0192788	0.0259782	0.019008	0.0173258	0.0148073
O-TG 52:0	0.0213313	0.0135211	0.0139614	0.0154588	0.00651541	0.00747663	0.00645714	0.00973366
O-TG 52:1	0.0421852	0.0289538	0.0269775	0.0286541	0.0140362	0.0188665	0.0134607	0.0198814
O-TG 52:2	0.0860798	0.064556	0.0644637	0.0564322	0.0278331	0.0385358	0.0264539	0.0359739
O-TG 52:3	0.0483216	0.0292132	0.0305244	0.0305494	0.013536	0.0187445	0.0144523	0.0148569
O-TG 52:4	0.00441011	0.00463501	0.00480072	0.00234095	0.00294879	0.00579614	0.00200372	0.00358916
O-TG 52:5	0.00161963	0.00267812	0.00176164	0.000881487	0.00154636	0.00281243	0.000851555	0.00233379
O-TG 52:6	0.00444102	0.00397584	0.00355785	0.00232626	0.00347563	0.0059036	0.00422286	0.00649969
O-TG 54:1	0.0124273	0.00892907	0.00889497	0.0084749	0.00431264	0.00546466	0.00421819	0.00677113
O-TG 54:2	0.0263979	0.0175788	0.0199246	0.0168166	0.00696539	0.00932372	0.0063527	0.0088454
O-TG 54:3	0.0372524	0.026223	0.0285953	0.0244234	0.0101628	0.0131334	0.00878881	0.0118227
O-TG 54:4	0.0373598	0.0263101	0.0284894	0.023716	0.0131712	0.018885	0.0121987	0.0174112
O-TG 54:5	0.0138362	0.0108897	0.00944411	0.00708526	0.008361	0.0185686	0.00893216	0.0148095
O-TG 54:6	0.0246082	0.0215924	0.0183169	0.0162406	0.0171253	0.0323848	0.0205007	0.0312123
O-TG 54:7	0.00468212	0.0036488	0.00358482	0.0019444	0.00266304	0.00612402	0.00355519	0.00490701
O-TG 56:2	0.00941201	0.0080707	0.00772705	0.00683406	0.00312773	0.00397715	0.00259411	0.0042906
O-TG 56:3	0.0243845	0.0176995	0.0198321	0.023716	0.0239464	0.0213793	0.0156303	0.017055
O-TG 56:4	0.0198843	0.0144451	0.0159447	0.0131373	0.0073295	0.0102276	0.00582839	0.00731416
O-TG 56:5	0.0263979	0.0181449	0.0167517	0.016397	0.0117998	0.0212285	0.0127101	0.019274
O-TG 56:6	0.0167094	0.00957069	0.0116456	0.00906085	0.00812729	0.0142045	0.00817358	0.0111595
O-TG 56:7	0.0241608	0.0217738	0.0156	0.0138093	0.0135762	0.0268725	0.0165189	0.0236075
LPC 12:0	0	0	0	0	0	0	0	0
LPC 13:0	0	0	0	0	0	0	0	0
LPC 14:0	0.0113889	0.0154477	0	0.027555	0.0230985	0.0107375	0	0.0162249
LPC 14:1	0	0	0	0	0	0	0	0
LPC 15:0	0	0	0	0	0	0	0	0
LPC 15:1	0	0	0	0	0	0	0	0
LPC 16:0	2.24609	2.71316	0	5.31041	3.11417	1.79804	0	2.42973
LPC 16:1	0.0408222	0.0468545	0	0.0993824	0.0566079	0.0373404	0	0.061661
LPC 17:0	0	0	0	0	0	0	0	0
LPC 17:1	0	0	0	0	0	0	0	0
LPC 17:2	0	0	0	0	0	0	0	0
LPC 18:0	2.05598	2.39211	0	4.77237	2.39237	1.54199	0	1.90449
LPC 18:1	0.337788	0.362	0	0.766322	0.436551	0.272153	0	0.47078
LPC 18:2	0.218379	0.226551	0	0.427278	0.324492	0.181059	0	0.342951
LPC 18:3	0.00694482	0.00808234	0	0.0144844	0.0124089	0.00739355	0	0.0109714
LPC 18:4	0	0	0	0	0	0	0	0
LPC 19:0	0	0	0	0	0	0	0	0
LPC 20:0	0.0389267	0.0474061	0	0.0844773	0.0834341	0.0472454	0	0.0521595
LPC 20:1	0.0276669	0.0317425	0	0.0773851	0.0518079	0.0310711	0	0.0477945
LPC 20:2	0.0299287	0.0292288	0	0.0728812	0.0510842	0.0300516	0	0.0570952
LPC 20:3	0.0133758	0.0120307	0	0.0311682	0.020824	0.0129162	0	0.016569
LPC 20:4	0.0896231	0.10044	0	0.253633	0.121064	0.0929274	0	0.105906
LPC 20:5	0.00335783	0.00624291	0	0.00926993	0.00909642	0.00527283	0	0.00731566
LPC 21:0	0	0	0	0	0	0	0	0
LPC 22:0	0.0430486	0.0447811	0	0.0879752	0.0775202	0.0458894	0	0.0539138
LPC 22:1	0.00916449	0.0112493	0	0.0233514	0.0196821	0.0115067	0	0.015652
LPC 22:2	0.00362291	0.00408981	0	0.00905986	0.0089632	0.00514217	0	0.00699622
LPC 22:3	0	0	0	0	0	0	0	0
LPC 22:4	0.00657611	0.00804719	0	0.0163046	0.0137556	0.00914352	0	0.0173179
LPC 22:5	0.0286488	0.0360079	0	0.0778168	0.0374125	0.027222	0	0.0369764
LPC 22:6	0.0972624	0.117905	0	0.275704	0.0977752	0.0774606	0	0.103643
LPC 23:0	0	0	0	0	0	0	0	0
LPC 24:0	0.0581156	0.0767445	0	0.139135	0.266952	0.173154	0	0.17267
LPC 24:1	0.0210159	0.0203403	0	0.0403761	0.0751105	0.0479859	0	0.0585896
LPC 25:0	0	0	0	0	0	0	0	0
LPC 26:0	0.0104776	0.0112893	0	0.0221419	0.122151	0.072472	0	0.0824817
LPE 15:0	0	0	0	0	0	0	0	0
LPE 15:1	0	0	0	0	0	0	0	0
LPE 15:4	0	0	0	0	0	0	0	0
LPE 16:0	0.734009	0.854266	0	1.7487	1.2835	0.927496	0	1.95117
LPE 16:1	0.0291043	0.0476853	0	0.0709805	0.0449091	0.0302862	0	0.0991165
LPE 17:0	0	0	0	0	0	0	0	0
LPE 17:1	0	0	0	0	0	0	0	0
LPE 17:2	0	0	0	0	0	0	0	0
LPE 18:0	1.30158	1.81124	0	3.08988	2.283	1.56084	0	3.5284
LPE 18:1	0.723407	1.02229	0	1.7072	1.26047	0.78663	0	2.02914
LPE 18:2	0.0728464	0.120501	0	0.235284	0.193003	0.140946	0	0.284167
LPE 20:1	0.0245931	0.0247915	0	0.0446743	0.0289589	0.0263368	0	0.0826515
LPE 20:2	0	0	0	0	0	0	0	0
LPE 20:4	0.192533	0.356588	0	0.514062	0.377116	0.280711	0	0.267962
LPE 20:5	0	0	0	0	0	0	0	0
LPE 22:1	0	0	0	0	0	0	0	0
LPE 22:3	0	0	0	0	0	0	0	0
LPE 22:4	0	0	0	0	0	0	0	0
LPE 22:5	0	0	0	0	0	0	0	0
LPE 22:6	0	0	0	0	0	0	0	0
LPE 24:4	0	0	0	0	0	0	0	0
LPS 16:0	0.077017	0.0422034	0	0.153792	0.0688038	0.037894	0	0.368285
LPS 17:1	0	0	0	0	0	0	0	0
LPS 18:0	1.45712	0.74501	0	2.61531	0.927816	0.589202	0	4.91255
LPS 18:1	0.182719	0.137498	0	0.35747	0.176303	0.0879771	0	0.498837
LPS 18:2	0.0260561	0.0288495	0	0.0596017	0.0445589	0.0283392	0	0.0267635
LPS 20:1	0.0142982	0.00979664	0	0.0287854	0.00659024	0.00525653	0	0.0487809
LPS 20:4	0.0920795	0.0719774	0	0.232346	0.116233	0.0568128	0	0.0867956
LPS 21:4	0	0	0	0	0	0	0	0
LPS 22:0	0.0340259	0.0205999	0	0.0596669	0.0332693	0.0155292	0	0.127922
LPS 22:4	0	0	0	0	0	0	0	0
LPS 22:5	0	0	0	0	0	0	0	0
LPS 22:6	0.168031	0.154348	0	0.371613	0.168082	0.0928842	0	0.164965
LPS 24:0	0.0259536	0.0194811	0	0.0592588	0.0349732	0.0175786	0	0.150249
LPS 24:1	0.0161726	0.0065592	0	0.0276316	0.0151911	0.00836675	0	0.0790343
LPA 13:0	0	0	0	0	0	0	0	0
LPA 14:0	0.00999982	0.0028811	0	0.0129147	0.0198119	0.00226652	0	0.00267353
LPA 16:0	0.0633031	0.0388827	0	0.148643	0.036018	0.024614	0	0.03406
LPA 16:1	0	0	0	0	0	0	0	0
LPA 17:0	0	0	0	0	0	0	0	0
LPA 18:0	0.0494147	0.0629453	0	0.187719	0.0570281	0.0361022	0	0.0496046
LPA 18:1	0.0251735	0.0307469	0	0.0632419	0.034208	0.0224745	0	0.0240507
LPA 18:2	0.00642586	0.00756638	0	0.0249332	0.00770041	0.00477331	0	0.00442715
LPA 18:3	0	0	0	0	0	0	0	0
LPA 18:4	0	0	0	0	0	0	0	0
LPA 19:0	0	0	0	0	0	0	0	0
LPA 20:0	0.00415543	0.00537104	0	0.00850768	0.00350754	0.00268648	0	0.00468452
LPA 20:1	0	0	0	0	0	0	0	0
LPA 20:2	0	0	0	0	0	0	0	0
LPA 20:3	0	0	0	0	0	0	0	0
LPA 20:4	0.00446124	0.00694166	0	0.0202028	0.00834933	0.00672035	0	0.00694381
LPA 20:5	0	0	0	0	0	0	0	0
LPA 21:0	0	0	0	0	0	0	0	0
LPA 22:0	0.00171726	0.00244219	0	0.00511646	0.00347664	0.0016501	0	0.00555708
LPA 22:1	0	0	0	0	0	0	0	0
LPA 22:2	0	0	0	0	0	0	0	0
LPA 22:3	0	0	0	0	0	0	0	0
LPA 22:4	0.00697778	0.00849608	0	0.0284441	0.0119352	0.00843034	0	0.0140046
LPA 22:5	0.0137161	0.0195678	0	0.0441917	0.0194891	0.0111581	0	0.0166832
LPA 22:6	0.0231146	0.0442722	0	0.0825505	0.0352224	0.0216598	0	0.0354845
LPA 23:0	0	0	0	0	0	0	0	0
LPA 24:0	0	0	0	0	0	0	0	0
LPA 24:1	0	0	0	0	0	0	0	0
LPA 25:0	0	0	0	0	0	0	0	0
LPA 26:0	0	0	0	0	0	0	0	0
LPI 13:0	0	0	0	0	0	0	0	0
LPI 16:0	0.0287938	0.026325	0	0.0783344	0.040466	0.0219209	0	0.0329337
LPI 16:1	0	0	0	0	0	0	0	0
LPI 17:1	0	0	0	0	0	0	0	0
LPI 18:0	0.228393	0.242185	0	0.559814	0.360681	0.177338	0	0.260901
LPI 18:1	0.00755595	0.00979681	0	0.0226411	0.0164315	0.00770772	0	0.0133619
LPI 18:2	0	0	0	0	0	0	0	0
LPI 20:4	0.0151857	0.0260682	0	0.0631276	0.0395917	0.0228901	0	0.0361218
LPG 16:0	0.0379655	0.0340428	0	0.0916345	0.0405029	0.024021	0	0.0661167
LPG 16:1	0.200013	0.211546	0	0.450392	0.289956	0.18776	0	0.190746
LPG 17:1	0	0	0	0	0	0	0	0
LPG 18:0	0.0167966	0.0149146	0	0.0388988	0.0181275	0.0135505	0	0.0360978
LPG 18:1	0.184039	0.180623	0	0.434536	0.206428	0.144843	0	0.156911
LPG 18:2	0.102556	0.123638	0	0.26387	0.139503	0.0915114	0	0.11332
LPG 18:3	0.0318251	0.0317115	0	0.0742873	0.0562257	0.0333041	0	0.0351901
LPG 20:1	0.00592869	0.00872248	0	0.0188914	0.00956452	0.00638827	0	0.0140496
LPG 20:2	0.00507046	0.00688337	0	0.0156593	0.00690233	0.00512238	0	0.00630908
LPG 20:3	0.00760595	0.0105603	0	0.0234519	0.0087483	0.00797544	0	0.00852062
LPG 20:4	0.025111	0.0347141	0	0.0770937	0.0159442	0.0157858	0	0.0155565
LPG 20:5	0.00811186	0.00957667	0	0.0221892	0.0134852	0.00824571	0	0.00921254
LPG 22:4	0.012635	0.0146131	0	0.0362204	0.0178347	0.0162421	0	0.0234889
LPG 22:5	0.0200115	0.0285184	0	0.063694	0.0258899	0.0221688	0	0.0300316
LPG 22:6	0.0250791	0.0339144	0	0.0732127	0.0275258	0.0238745	0	0.0180199
O-LPC 16:0	0.0100204	0.00873938	0	0.0197298	0.0120204	0.00755602	0	0.00976564
O-LPC 18:0	0.0561418	0.0601965	0	0.110309	0.0531848	0.0318654	0	0.0427431
O-LPC 20:0	0.126176	0.164838	0	0.31727	0.191625	0.105372	0	0.117524
O-LPE 16:0	0.0865343	0.094269	0	0.153333	0.0856991	0.0414149	0	0.0890518
O-LPE 16:1	1.98109	2.4498	0	4.38886	2.00958	1.14933	0	2.50003
O-LPE 16:4	0	0	0	0	0	0	0	0
O-LPE 17:0	0	0	0	0	0	0	0	0
O-LPE 18:0	0.0270483	0.0446585	0	0.0521301	0.0443947	0.0352925	0	0.0602678
O-LPE 18:1	0.142047	0.226706	0	0.310436	0.190426	0.132866	0	0.139929
O-LPE 18:2	0	0	0	0	0	0	0	0
O-LPE 18:3	0	0	0	0	0	0	0	0
O-LPE 20:3	0	0	0	0	0	0	0	0
O-LPE 20:4	0	0	0	0	0	0	0	0
O-LPE 22:6	0	0	0	0	0	0	0	0
dhCer 12:01	0.00276689	0.00257213	0.00287477	0.00218552	0.00179529	0.00314614	0.002121	0.00324339
dhCer 14:01	0.000358344	0.000339905	0.00028115	0.000276563	0.000664371	0.000465275	0.000340001	0.000542291
dhCer 16:01	0.165146	0.140318	0.140376	0.136866	0.10972	0.180417	0.106797	0.204672
dhCer 18:01	0.0178919	0.0205406	0.0196892	0.0162344	0.0073439	0.0135088	0.00925373	0.0156084
dhCer 20:01	0.0122789	0.0222642	0.00999004	0.00905473	0.00688545	0.011197	0.0065899	0.0118417
dhCer 22:01	0.069629	0.107857	0.0827712	0.048997	0.0443366	0.0557944	0.0361377	0.0632512
dhCer 24:01	0.117653	0.202735	0.112224	0.0787913	0.0930598	0.133804	0.0907428	0.137472
LPA(O) 16:0	0	0	0	0	0	0	0	0
LPA(O) 18:0	0.113783	0.154923	0	0.297021	0.156883	0.0795683	0	0.0859995
LPA(O) 20:0	0	0	0	0	0	0	0	0
LPA(P) 16:0	0	0	0	0	0	0	0	0
LPA(P) 16:1	0	0	0	0	0	0	0	0
LPA(P) 18:0	0.0586282	0.0753682	0	0.151839	0.0841434	0.0517177	0	0.044738
LPA(P) 18:1	0	0	0	0	0	0	0	0
LPA(P) 20:0	0	0	0	0	0	0	0	0
LPA(P) 20:1	0	0	0	0	0	0	0	0
P-LPC 16:0	0	0	0	0	0	0	0	0
P-LPC 16:1	0	0	0	0	0	0	0	0
P-LPC 18:0	0.00494147	0.0048331	0	0.0128296	0.00551889	0.00344559	0	0.00459805
P-LPC 18:1	0	0	0	0	0	0	0	0
P-LPC 20:0	0.00390735	0.0029283	0	0.00622065	0.00360894	0.00207452	0	0.00290117
P-LPC 20:1	0.000551106	0.00144853	0	0.00247507	0.000374183	0.000759185	0	0.0013197
PIP 36:1	0.00137175	0.00160077	0.00248536	0.00118887	0.00155308	0.00118321	0.00527206	0.00200484
PIP 36:2	0.000965857	0.00103315	0.00172648	0.000765231	0.00120469	0.00117613	0.00426334	0.00124619
PIP 38:4	0.00622547	0.0068309	0.0111717	0.00461435	0.00581418	0.00631689	0.0204345	0.00765458
PIP 40:6	0.000269082	0.000334703	0.000505827	0.000207039	0.000256992	0.000240774	0.000774678	0.000315626
PIP2 34:1	0.496735	0.464011	0.421621	0.293857	0.419071	0.337229	0.391751	0.334808
PIP2 34:2	0.0812351	0.0728081	0.069735	0.0518944	0.0968304	0.0774487	0.104114	0.0748782
PIP2 36:1	0.874086	0.986188	0.803431	0.606322	0.952593	0.66224	1.37053	1.04848
PIP2 36:2	0.414825	0.387415	0.362516	0.261878	0.505939	0.394648	0.774157	0.48805
PIP2 38:4	1.95958	1.91168	1.79764	1.26357	1.94656	1.61162	3.29679	2.21276
PIP2 40:6	0.0421039	0.0473273	0.0432238	0.0308555	0.0392066	0.0374135	0.0684043	0.0357323
PIP3 38:4	0.414825	0.387415	0.362516	0.261878	0.505939	0.394648	0.774157	0.48805
S1P 18:0	0.0180377	0.0251233	0	0.0780518	0.0346979	0.0170053	0	0.0422389
S1P 18:1	0.0297109	0.0439553	0	0.0993395	0.063401	0.0255516	0	0.0569351

## Sheet: Caption
Supplementary Table S1: Lipidomics data
Rows represent each molecular lipid species examined. Abbreviations are as in Table 1 in the paper, and numbers represent chain lengths.
Columns represent the eight mice examined, giving the mouse ID, genotype (WT, wildtype; MUT, homozygous mutant) and sex (M, male; F, female).
Numbers are ng/ng DNA from the same sample as described in the methods. 0 represents below detection limits.
